# Supplementary material for: A Comprehensive Review of Hypotheses About the Biological Function of Zearalenone, and a New Hypothesis for the Function of Resorcylic and Dihydroxyphenylacetic Macrolactones in Fungi
Source: Toxins (Basel). 2025 May 3;17(5):226. doi: 10.3390/toxins17050226 (PMC12115441; doi:10.3390/toxins17050226)
Supplement: Supplementary file 1 [file toxins-17-00226-s001.zip]

Archive with 1 entries (1 files):
- toxins-3590747-supplementary.pdf
